# Supplementary material for: Turbulence-driven shifts in holobionts and planktonic microbial assemblages in St. Peter and St. Paul Archipelago, Mid-Atlantic Ridge, Brazil
Source: Front Microbiol. 2015 Oct 2;6:1038. doi: 10.3389/fmicb.2015.01038 (PMC4591530; doi:10.3389/fmicb.2015.01038)
Supplement: Supplementary file 1 [file Table1.XLSX]

## Sheet: most_abundant_genes
MGRast ID	Sample	level 1	level 2	level 3	function	abundance	avg eValue	avg % ident	avg align len	# hits
4468639.3	Sw18-2	Iron acquisition and metabolism	-	Iron acquisition in Vibrio	TonB-dependent receptor	300	-24.09	75.55	69.55	199
4463929.3	Sw15-2	Clustering-based subsystems	-	CBSS-235.1.peg.567	GTP-binding protein	298	-27.52	78.56	75.55	28
4461593.3	Sw22-1	Phages, Prophages, Transposable elements, Plasmids	Phages, Prophages	r1t-like streptococcal phages	Phage protein	86	-16.11	75.38	53.08	86
4463925.3	Sw22-3	Carbohydrates	One-carbon Metabolism	Serine-glyoxylate cycle	decarboxylase	78	-24.88	72.25	74.30	78
4463928.3	Sw18-3	Iron acquisition and metabolism	-	Iron acquisition in Vibrio	TonB-dependent receptor	78	-24.22	73.81	69.91	78
4463926.3	Sw22-2	Phages, Prophages, Transposable elements, Plasmids	Phages, Prophages	r1t-like streptococcal phages	Phage protein	70	-16.57	75.55	54.05	70
4463932.3	Sw14-2	Phages, Prophages, Transposable elements, Plasmids	Phages, Prophages	r1t-like streptococcal phages	Phage protein	67	-17.91	73.86	57.76	67
4461594.3	Sw14-1	Phages, Prophages, Transposable elements, Plasmids	Phages, Prophages	r1t-like streptococcal phages	Phage protein	62	-15.79	76.29	51.36	62
4463927.3	Sw18-1	Iron acquisition and metabolism	-	Iron acquisition in Vibrio	TonB-dependent receptor	46	-22.16	69.28	69.50	46
4463933.3	Sw14-3	Phages, Prophages, Transposable elements, Plasmids	Phages, Prophages	r1t-like streptococcal phages	Phage protein	42	-20.49	72.11	64.76	42
4486669.3	Mad22	DNA Metabolism	Restriction-Modification System		Type III restriction-modification system methylation subunit (EC 2.1.1.72)	35	-5.5	80.55	36.44	4
4486667.3	MadBle22-1	DNA Metabolism	Restriction-Modification System		Type III restriction-modification system methylation subunit (EC 2.1.1.72)	33	-6.23	81.77	38.54	2
4486666.3	MadBle18-2	Carbohydrates	One-carbon Metabolism	Serine-glyoxylate cycle	decarboxylase	31	-14.41	68.88	57.16	31
4463930.3	Sw15-1	Carbohydrates	One-carbon Metabolism	Serine-glyoxylate cycle	decarboxylase	21	-27.91	81.49	73.00	21
4463931.3	Sw15-4	Sulfur Metabolism	Inorganic sulfur assimilation	Inorganic Sulfur Assimilation	Ferredoxin	21	-30.70	77.40	80.43	20
4486664.3	Mad18	DNA Metabolism	Restriction-Modification System		Type III restriction-modification system methylation subunit (EC 2.1.1.72)	20	-6.08	76.59	40.75	3
4486665.3	MadBle18-1	Carbohydrates	One-carbon Metabolism	Serine-glyoxylate cycle	decarboxylase	15	-10.31	70.41	46.94	15
4486662.3	Mad15-1	Cell Wall and Capsule	Gram-Negative cell wall components	LOS core oligosaccharide biosynthesis	Beta-1,4-galactosyltransferase	10	-9.11	79.38	40.11	2
4486663.3	Mad15-2	DNA Metabolism	DNA repair	DNA repair, UvrABC system	Excinuclease ABC subunit A	10	-25.8	65.98	82.4	10
4486668.3	MadBle22-2	Carbohydrates	One-carbon Metabolism	Serine-glyoxylate cycle	decarboxylase	7	-13.71	68.19	56.71	7
4486661.3	Mad14	Phages, Prophages, Transposable elements, Plasmids	Phages, Prophages	Phage integration and excision	Integrase	7	-11.73	62.84	52.09	7
